# Supplementary material for: Layered patterns in nature, medicine, and materials: quantifying anisotropic structures and cyclicity
Source: PeerJ. 2019 Oct 14;7:e7813. doi: 10.7717/peerj.7813 (PMC6797002; doi:10.7717/peerj.7813)
Supplement: Supplemental Information 2 [file peerj-07-7813-s002.zip]

Archive with 30 entries (29 files):
- Supplemental2/
- Supplemental2/Fig06A_MarsAnom.bmp
- Supplemental2/Fig06B_Blue.bmp
- Supplemental2/Fig06B_Red.bmp
- Supplemental2/Fig06B_Yellow.bmp
- Supplemental2/Fig07-Blue.bmp
- Supplemental2/Fig07-Green.bmp
- Supplemental2/Fig07-Red.bmp
- Supplemental2/Fig09A_GiantKingFisher.bmp
- Supplemental2/Fig09B_Pitta.bmp
- Supplemental2/Fig09C_Owl.bmp
- Supplemental2/Fig09D_Harpactes1.bmp
- Supplemental2/Fig09E_Harpactes2.bmp
- Supplemental2/Fig10_Hair.bmp
- Supplemental2/Fig11_CentPocketLoop.bmp
- Supplemental2/Fig11_PlainArch.bmp
- Supplemental2/Fig11_TentedArch.bmp
- Supplemental2/Fig11_Whorl.bmp
- Supplemental2/Fig12_Mars.bmp
- Supplemental2/Fig13_Material.bmp
- Supplemental2/Fig14_Corpuscle.bmp
- Supplemental2/Fig15_Owl.bmp
- Supplemental2/Fig15_Pitta.bmp
- Supplemental2/Fig16_SpiderWeb.png
- Supplemental2/Fig21A_BeforeChanges.bmp
- Supplemental2/Fig21B_AfterChanges.bmp
- Supplemental2/Fig8A.bmp
- Supplemental2/Fig8B.bmp
- Supplemental2/Fig8C.bmp
- Supplemental2/Fig8D.bmp
