# Supplementary material for: Layered patterns in nature, medicine, and materials: quantifying anisotropic structures and cyclicity
Source: PeerJ. 2019 Oct 14;7:e7813. doi: 10.7717/peerj.7813 (PMC6797002; doi:10.7717/peerj.7813)
Supplement: Supplemental Information 3 [file peerj-07-7813-s003.zip]

Archive with 385 entries (384 files):
- Supplemental-3/
- Supplemental-3/A-07-1.bmp
- Supplemental-3/A-07.bmp
- Supplemental-3/B-07-1.bmp
- Supplemental-3/B-07.bmp
- Supplemental-3/B-08-1.bmp
- Supplemental-3/B-08.bmp
- Supplemental-3/C-06-1.bmp
- Supplemental-3/C-06.bmp
- Supplemental-3/C-07-1.bmp
- Supplemental-3/C-07.bmp
- Supplemental-3/C-08-1.bmp
- Supplemental-3/C-08.bmp
- Supplemental-3/C-09-1.bmp
- Supplemental-3/C-09.bmp
- Supplemental-3/C-10-1.bmp
- Supplemental-3/C-10.bmp
- Supplemental-3/D-05-1.bmp
- Supplemental-3/D-05.bmp
- Supplemental-3/D-06-1.bmp
- Supplemental-3/D-06.bmp
- Supplemental-3/D-07-1.bmp
- Supplemental-3/D-07.bmp
- Supplemental-3/D-08-1.bmp
- Supplemental-3/D-08.bmp
- Supplemental-3/D-09-1.bmp
- Supplemental-3/D-09.bmp
- Supplemental-3/D-10-1.bmp
- Supplemental-3/D-10.bmp
- Supplemental-3/D-11-1.bmp
- Supplemental-3/D-11.bmp
- Supplemental-3/E-05-1.bmp
- Supplemental-3/E-05.bmp
- Supplemental-3/E-06-1.bmp
- Supplemental-3/E-06.bmp
- Supplemental-3/E-07-1.bmp
- Supplemental-3/E-07.bmp
- Supplemental-3/E-08-1.bmp
- Supplemental-3/E-08.bmp
- Supplemental-3/E-09-1.bmp
- Supplemental-3/E-09.bmp
- Supplemental-3/E-10-1.bmp
- Supplemental-3/E-10.bmp
- Supplemental-3/E-11-1.bmp
- Supplemental-3/E-11.bmp
- Supplemental-3/E-12-1.bmp
- Supplemental-3/E-12.bmp
- Supplemental-3/E-13-1.bmp
- Supplemental-3/E-13.bmp
- Supplemental-3/F-04-1.bmp
- Supplemental-3/F-04.bmp
- Supplemental-3/F-05-1.bmp
- Supplemental-3/F-05.bmp
- Supplemental-3/F-06-1.bmp
- Supplemental-3/F-06.bmp
- Supplemental-3/F-07-1.bmp
- Supplemental-3/F-07.bmp
- Supplemental-3/F-08-1.bmp
- Supplemental-3/F-08.bmp
- Supplemental-3/F-09-1.bmp
- Supplemental-3/F-09.bmp
- Supplemental-3/F-10-1.bmp
- Supplemental-3/F-10.bmp
- Supplemental-3/F-11-1.bmp
- Supplemental-3/F-11.bmp
- Supplemental-3/F-12-1.bmp
- Supplemental-3/F-12.bmp
- Supplemental-3/F-13-1.bmp
- Supplemental-3/F-13.bmp
- Supplemental-3/F-14-1.bmp
- Supplemental-3/F-14.bmp
- Supplemental-3/F-15-1.bmp
- Supplemental-3/F-15.bmp
- Supplemental-3/G-03-1.bmp
- Supplemental-3/G-03.bmp
- Supplemental-3/G-04-1.bmp
- Supplemental-3/G-04.bmp
- Supplemental-3/G-05-1.bmp
- Supplemental-3/G-05.bmp
- Supplemental-3/G-06-1.bmp
- Supplemental-3/G-06.bmp
- Supplemental-3/G-07-1.bmp
- Supplemental-3/G-07.bmp
- Supplemental-3/G-08-1.bmp
- Supplemental-3/G-08.bmp
- Supplemental-3/G-09-1.bmp
- Supplemental-3/G-09.bmp
- Supplemental-3/G-10-1.bmp
- Supplemental-3/G-10.bmp
- Supplemental-3/G-11-1.bmp
- Supplemental-3/G-11.bmp
- Supplemental-3/G-12-1.bmp
- Supplemental-3/G-12.bmp
- Supplemental-3/G-13-1.bmp
- Supplemental-3/G-13.bmp
- Supplemental-3/G-14-1.bmp
- Supplemental-3/G-14.bmp
- Supplemental-3/G-15-1.bmp
- Supplemental-3/G-15.bmp
- Supplemental-3/G-16-1.bmp
- Supplemental-3/G-16.bmp
- Supplemental-3/H-03-1.bmp
- Supplemental-3/H-03.bmp
- Supplemental-3/H-04-1.bmp
- Supplemental-3/H-04.bmp
- Supplemental-3/H-05-1.bmp
- Supplemental-3/H-05.bmp
- Supplemental-3/H-06-1.bmp
- Supplemental-3/H-06.bmp
- Supplemental-3/H-07-1.bmp
- Supplemental-3/H-07.bmp
- Supplemental-3/H-08-1.bmp
- Supplemental-3/H-08.bmp
- Supplemental-3/H-09-1.bmp
- Supplemental-3/H-09.bmp
- Supplemental-3/H-10-1.bmp
- Supplemental-3/H-10.bmp
- Supplemental-3/H-11-1.bmp
- Supplemental-3/H-11.bmp
- Supplemental-3/H-12-1.bmp
- Supplemental-3/H-12.bmp
- Supplemental-3/H-13-1.bmp
- Supplemental-3/H-13.bmp
- Supplemental-3/H-14-1.bmp
- Supplemental-3/H-14.bmp
- Supplemental-3/H-15-1.bmp
- Supplemental-3/H-15.bmp
- Supplemental-3/H-16-1.bmp
- Supplemental-3/H-16.bmp
- Supplemental-3/H-17-1.bmp
- Supplemental-3/H-17.bmp
- Supplemental-3/H-18-1.bmp
- Supplemental-3/H-18.bmp
- Supplemental-3/I-02-1.bmp
- Supplemental-3/I-02.bmp
- Supplemental-3/I-03-1.bmp
- Supplemental-3/I-03.bmp
- Supplemental-3/I-04-1.bmp
- Supplemental-3/I-04.bmp
- Supplemental-3/I-05-1.bmp
- Supplemental-3/I-05.bmp
- Supplemental-3/I-06-1.bmp
- Supplemental-3/I-06.bmp
- Supplemental-3/I-07-1.bmp
- Supplemental-3/I-07.bmp
- Supplemental-3/I-08-1.bmp
- Supplemental-3/I-08.bmp
- Supplemental-3/I-09-1.bmp
- Supplemental-3/I-09.bmp
- Supplemental-3/I-10-1.bmp
- Supplemental-3/I-10.bmp
- Supplemental-3/I-11-1.bmp
- Supplemental-3/I-11.bmp
- Supplemental-3/I-12-1.bmp
- Supplemental-3/I-12.bmp
- Supplemental-3/I-13-1.bmp
- Supplemental-3/I-13.bmp
- Supplemental-3/I-14-1.bmp
- Supplemental-3/I-14.bmp
- Supplemental-3/I-15-1.bmp
- Supplemental-3/I-15.bmp
- Supplemental-3/I-16-1.bmp
- Supplemental-3/I-16.bmp
- Supplemental-3/I-17-1.bmp
- Supplemental-3/I-17.bmp
- Supplemental-3/I-18-1.bmp
- Supplemental-3/I-18.bmp
- Supplemental-3/I-19-1.bmp
- Supplemental-3/I-19.bmp
- Supplemental-3/J-04-1.bmp
- Supplemental-3/J-04.bmp
- Supplemental-3/J-05-1.bmp
- Supplemental-3/J-05.bmp
- Supplemental-3/J-06-1.bmp
- Supplemental-3/J-06.bmp
- Supplemental-3/J-07-1.bmp
- Supplemental-3/J-07.bmp
- Supplemental-3/J-08-1.bmp
- Supplemental-3/J-08.bmp
- Supplemental-3/J-09-1.bmp
- Supplemental-3/J-09.bmp
- Supplemental-3/J-10-1.bmp
- Supplemental-3/J-10.bmp
- Supplemental-3/J-11-1.bmp
- Supplemental-3/J-11.bmp
- Supplemental-3/J-12-1.bmp
- Supplemental-3/J-12.bmp
- Supplemental-3/J-13-1.bmp
- Supplemental-3/J-13.bmp
- Supplemental-3/J-14-1.bmp
- Supplemental-3/J-14.bmp
- Supplemental-3/J-15-1.bmp
- Supplemental-3/J-15.bmp
- Supplemental-3/J-16-1.bmp
- Supplemental-3/J-16.bmp
- Supplemental-3/J-17-1.bmp
- Supplemental-3/J-17.bmp
- Supplemental-3/J-18-1.bmp
- Supplemental-3/J-18.bmp
- Supplemental-3/J-19-1.bmp
- Supplemental-3/J-19.bmp
- Supplemental-3/J-20-1.bmp
- Supplemental-3/J-20.bmp
- Supplemental-3/J-21-1.bmp
- Supplemental-3/J-21.bmp
- Supplemental-3/K-06-1.bmp
- Supplemental-3/K-06.bmp
- Supplemental-3/K-07-1.bmp
- Supplemental-3/K-07.bmp
- Supplemental-3/K-08-1.bmp
- Supplemental-3/K-08.bmp
- Supplemental-3/K-09-1.bmp
- Supplemental-3/K-09.bmp
- Supplemental-3/K-10-1.bmp
- Supplemental-3/K-10.bmp
- Supplemental-3/K-11-1.bmp
- Supplemental-3/K-11.bmp
- Supplemental-3/K-12-1.bmp
- Supplemental-3/K-12.bmp
- Supplemental-3/K-13-1.bmp
- Supplemental-3/K-13.bmp
- Supplemental-3/K-14-1.bmp
- Supplemental-3/K-14.bmp
- Supplemental-3/K-15-1.bmp
- Supplemental-3/K-15.bmp
- Supplemental-3/K-16-1.bmp
- Supplemental-3/K-16.bmp
- Supplemental-3/K-17-1.bmp
- Supplemental-3/K-17.bmp
- Supplemental-3/K-18-1.bmp
- Supplemental-3/K-18.bmp
- Supplemental-3/K-19-1.bmp
- Supplemental-3/K-19.bmp
- Supplemental-3/K-20-1.bmp
- Supplemental-3/K-20.bmp
- Supplemental-3/K-21-1.bmp
- Supplemental-3/K-21.bmp
- Supplemental-3/K-22-1.bmp
- Supplemental-3/K-22.bmp
- Supplemental-3/L-07-1.bmp
- Supplemental-3/L-07.bmp
- Supplemental-3/L-08-1.bmp
- Supplemental-3/L-08.bmp
- Supplemental-3/L-09-1.bmp
- Supplemental-3/L-09.bmp
- Supplemental-3/L-10-1.bmp
- Supplemental-3/L-10.bmp
- Supplemental-3/L-11-1.bmp
- Supplemental-3/L-11.bmp
- Supplemental-3/L-12-1.bmp
- Supplemental-3/L-12.bmp
- Supplemental-3/L-13-1.bmp
- Supplemental-3/L-13.bmp
- Supplemental-3/L-14-1.bmp
- Supplemental-3/L-14.bmp
- Supplemental-3/L-15-1.bmp
- Supplemental-3/L-15.bmp
- Supplemental-3/L-16-1.bmp
- Supplemental-3/L-16.bmp
- Supplemental-3/L-17-1.bmp
- Supplemental-3/L-17.bmp
- Supplemental-3/L-18-1.bmp
- Supplemental-3/L-18.bmp
- Supplemental-3/L-19-1.bmp
- Supplemental-3/L-19.bmp
- Supplemental-3/L-20-1.bmp
- Supplemental-3/L-20.bmp
- Supplemental-3/L-21-1.bmp
- Supplemental-3/L-21.bmp
- Supplemental-3/L-22-1.bmp
- Supplemental-3/L-22.bmp
- Supplemental-3/L-23-1.bmp
- Supplemental-3/L-23.bmp
- Supplemental-3/M-09-1.bmp
- Supplemental-3/M-09.bmp
- Supplemental-3/M-10-1.bmp
- Supplemental-3/M-10.bmp
- Supplemental-3/M-11-1.bmp
- Supplemental-3/M-11.bmp
- Supplemental-3/M-12-1.bmp
- Supplemental-3/M-12.bmp
- Supplemental-3/M-13-1.bmp
- Supplemental-3/M-13.bmp
- Supplemental-3/M-14-1.bmp
- Supplemental-3/M-14.bmp
- Supplemental-3/M-15-1.bmp
- Supplemental-3/M-15.bmp
- Supplemental-3/M-16-1.bmp
- Supplemental-3/M-16.bmp
- Supplemental-3/M-17-1.bmp
- Supplemental-3/M-17.bmp
- Supplemental-3/M-18-1.bmp
- Supplemental-3/M-18.bmp
- Supplemental-3/M-19-1.bmp
- Supplemental-3/M-19.bmp
- Supplemental-3/M-20-1.bmp
- Supplemental-3/M-20.bmp
- Supplemental-3/M-21-1.bmp
- Supplemental-3/M-21.bmp
- Supplemental-3/M-22-1.bmp
[truncated: 85 more entries]
