# Supplementary material for: Layered patterns in nature, medicine, and materials: quantifying anisotropic structures and cyclicity
Source: PeerJ. 2019 Oct 14;7:e7813. doi: 10.7717/peerj.7813 (PMC6797002; doi:10.7717/peerj.7813)
Supplement: Supplemental Information 4 [file peerj-07-7813-s004.zip]

Archive with 125 entries (124 files):
- Supplemental-4/
- Supplemental-4/A-04-1.bmp
- Supplemental-4/A-04.bmp
- Supplemental-4/A-05-1.bmp
- Supplemental-4/A-05.bmp
- Supplemental-4/A-06-1.bmp
- Supplemental-4/A-06.bmp
- Supplemental-4/A-07-1.bmp
- Supplemental-4/A-07.bmp
- Supplemental-4/A-08-1.bmp
- Supplemental-4/A-08.bmp
- Supplemental-4/A-09-1.bmp
- Supplemental-4/A-09.bmp
- Supplemental-4/B-03-1.bmp
- Supplemental-4/B-03.bmp
- Supplemental-4/B-04-1.bmp
- Supplemental-4/B-04.bmp
- Supplemental-4/B-05-1.bmp
- Supplemental-4/B-05.bmp
- Supplemental-4/B-06-1.bmp
- Supplemental-4/B-06.bmp
- Supplemental-4/B-07-1.bmp
- Supplemental-4/B-07.bmp
- Supplemental-4/B-08-1.bmp
- Supplemental-4/B-08.bmp
- Supplemental-4/B-09-1.bmp
- Supplemental-4/B-09.bmp
- Supplemental-4/B-10-1.bmp
- Supplemental-4/B-10.bmp
- Supplemental-4/C-02-1.bmp
- Supplemental-4/C-02.bmp
- Supplemental-4/C-03-1.bmp
- Supplemental-4/C-03.bmp
- Supplemental-4/C-04-1.bmp
- Supplemental-4/C-04.bmp
- Supplemental-4/C-05-1.bmp
- Supplemental-4/C-05.bmp
- Supplemental-4/C-06-1.bmp
- Supplemental-4/C-06.bmp
- Supplemental-4/C-07-1.bmp
- Supplemental-4/C-07.bmp
- Supplemental-4/C-08-1.bmp
- Supplemental-4/C-08.bmp
- Supplemental-4/C-09-1.bmp
- Supplemental-4/C-09.bmp
- Supplemental-4/C-10-1.bmp
- Supplemental-4/C-10.bmp
- Supplemental-4/C-11-1.bmp
- Supplemental-4/C-11.bmp
- Supplemental-4/C-12-1.bmp
- Supplemental-4/C-12.bmp
- Supplemental-4/D-01-1.bmp
- Supplemental-4/D-01.bmp
- Supplemental-4/D-02-1.bmp
- Supplemental-4/D-02.bmp
- Supplemental-4/D-03-1.bmp
- Supplemental-4/D-03.bmp
- Supplemental-4/D-04-1.bmp
- Supplemental-4/D-04.bmp
- Supplemental-4/D-05-1.bmp
- Supplemental-4/D-05.bmp
- Supplemental-4/D-06-1.bmp
- Supplemental-4/D-06.bmp
- Supplemental-4/D-07-1.bmp
- Supplemental-4/D-07.bmp
- Supplemental-4/D-08-1.bmp
- Supplemental-4/D-08.bmp
- Supplemental-4/D-09-1.bmp
- Supplemental-4/D-09.bmp
- Supplemental-4/D-10-1.bmp
- Supplemental-4/D-10.bmp
- Supplemental-4/D-11-1.bmp
- Supplemental-4/D-11.bmp
- Supplemental-4/D-12-1.bmp
- Supplemental-4/D-12.bmp
- Supplemental-4/D-13-1.bmp
- Supplemental-4/D-13.bmp
- Supplemental-4/E-02-1.bmp
- Supplemental-4/E-02.bmp
- Supplemental-4/E-03-1.bmp
- Supplemental-4/E-03.bmp
- Supplemental-4/E-04-1.bmp
- Supplemental-4/E-04.bmp
- Supplemental-4/E-05-1.bmp
- Supplemental-4/E-05.bmp
- Supplemental-4/E-06-1.bmp
- Supplemental-4/E-06.bmp
- Supplemental-4/E-07-1.bmp
- Supplemental-4/E-07.bmp
- Supplemental-4/E-08-1.bmp
- Supplemental-4/E-08.bmp
- Supplemental-4/E-09-1.bmp
- Supplemental-4/E-09.bmp
- Supplemental-4/E-10-1.bmp
- Supplemental-4/E-10.bmp
- Supplemental-4/E-11-1.bmp
- Supplemental-4/E-11.bmp
- Supplemental-4/E-12-1.bmp
- Supplemental-4/E-12.bmp
- Supplemental-4/E-13-1.bmp
- Supplemental-4/E-13.bmp
- Supplemental-4/E-14-1.bmp
- Supplemental-4/E-14.bmp
- Supplemental-4/F-03-1.bmp
- Supplemental-4/F-03.bmp
- Supplemental-4/F-04-1.bmp
- Supplemental-4/F-04.bmp
- Supplemental-4/F-05-1.bmp
- Supplemental-4/F-05.bmp
- Supplemental-4/F-06-1.bmp
- Supplemental-4/F-06.bmp
- Supplemental-4/F-07-1.bmp
- Supplemental-4/F-07.bmp
- Supplemental-4/F-08-1.bmp
- Supplemental-4/F-08.bmp
- Supplemental-4/F-09-1.bmp
- Supplemental-4/F-09.bmp
- Supplemental-4/F-10-1.bmp
- Supplemental-4/F-10.bmp
- Supplemental-4/F-11-1.bmp
- Supplemental-4/F-11.bmp
- Supplemental-4/F-12-1.bmp
- Supplemental-4/F-12.bmp
- Supplemental-4/F-13-1.bmp
- Supplemental-4/F-13.bmp
